# Supplementary material for: Changes in use of emergency contraceptive pills in the United States from 2008 to 2015
Source: Contracept X. 2021 May 10;3:100065. doi: 10.1016/j.conx.2021.100065 (PMC8176291; doi:10.1016/j.conx.2021.100065)
Supplement: Supplementary file 1 [file mmc1.xml]

<?xml version="1.0" encoding="utf-8" standalone="no"?>
<data>
  <datasets>
    <author>mkavanaugh@guttmacher.org;megankavanaugh@gmail.com</author>
    <type>1</type>
    <dataset>
      <name>National Survey of Family Growth Data</name>
      <caption />
      <description>NSFG data are publicly available. Data for this manuscript come from the 2006-2010, 2013-2015, and 2015-2017 rounds of the NSFG.</description>
      <filetype>
        <name />
      </filetype>
      <filesize />
      <source>0</source>
      <sourcename>Original Data</sourcename>
      <access>
        <type>1</type>
        <name>Data available in data repository</name>
        <reponame>NSFG publicly available datasets</reponame>
        <PersistentId />
        <deeplinkurl>ftp://ftp.cdc.gov/pub/Health_Statistics/NCHS/Datasets/NSFG</deeplinkurl>
      </access>
    </dataset>
  </datasets>
</data>
